# Supplementary material for: Structure and electrochromism of two-dimensional octahedral molecular sieve h’-WO3
Source: Nat Commun. 2019 Jan 18;10:327. doi: 10.1038/s41467-018-07774-x (PMC6338762; doi:10.1038/s41467-018-07774-x)
Supplement: Supplementary file 5 — Supplementary Data 1 [file 41467_2018_7774_MOESM5_ESM.cif]

##############################################################################
###      FullProf-generated CIF output file  (version: February 2008)      ###
###      Template of CIF submission form for structure report              ###
##############################################################################
 
# This file has been generated using FullProf.2k taking one example of 
# structure report provided by Acta Cryst. It is given as a 'template' with 
# filled structural items. Many other items are left unfilled and it is the  
# responsibility of the user to properly fill or suppress them. In principle 
# all question marks '?' should be replaced by the appropriate text or 
# numerical value depending on the kind of CIF item. 
# See the document: cif_core.dic (URL: http://www.iucr.org) for details. 
 
# Please notify any error or suggestion to: 
#           Juan Rodriguez-Carvajal (jrc@ill.eu)
# Improvements will be progressively added as needed.
 
#=============================================================================
 data_global
#=============================================================================
 
# PROCESSING SUMMARY (IUCr Office Use Only)
 
_journal_data_validation_number      ?
 
_journal_date_recd_electronic        ?
_journal_date_to_coeditor            ?
_journal_date_from_coeditor          ?
_journal_date_accepted               ?
_journal_date_printers_first         ?
_journal_date_printers_final         ?
_journal_date_proofs_out             ?
_journal_date_proofs_in              ?
_journal_coeditor_name               ?
_journal_coeditor_code               ?
_journal_coeditor_notes
; ?
;
_journal_techeditor_code             ?
_journal_techeditor_notes
; ?
;
_journal_coden_ASTM                  ?
_journal_name_full                   ?
_journal_year                        ?
_journal_volume                      ?
_journal_issue                       ?
_journal_page_first                  ?
_journal_page_last                   ?
_journal_paper_category              ?
_journal_suppl_publ_number           ?
_journal_suppl_publ_pages            ?
 
#=============================================================================
 
# 1. SUBMISSION DETAILS
 
_publ_contact_author_name            ?  # Name of author for correspondence
_publ_contact_author_address            # Address of author for correspondence
; ?
;
_publ_contact_author_email           ?
_publ_contact_author_fax             ?
_publ_contact_author_phone           ?
 
_publ_contact_letter
; ?
;
 
_publ_requested_journal              ?
_publ_requested_coeditor_name        ?
_publ_requested_category             ?   # Acta C: one of CI/CM/CO/FI/FM/FO
 
 
# Definition of non standard CIF items (Reliability indices used in FULLPROF) 
 
loop_ 
_publ_manuscript_incl_extra_item
_publ_manuscript_incl_extra_info
_publ_manuscript_incl_extra_defn
#      Name                               Explanation                 Standard?
#     ------                              -----------                 ---------
 '_pd_proc_ls_prof_cR_factor'    'Prof. R-factor CORRECTED for background'   no
 '_pd_proc_ls_prof_cwR_factor'   'wProf.R-factor CORRECTED for background'   no
 '_pd_proc_ls_prof_cwR_expected' 'wProf.Expected CORRECTED for background'   no
 '_pd_proc_ls_prof_chi2'         'Chi-square for all considered points'      no
 '_pd_proc_ls_prof_echi2'        'Chi-2 for points with Bragg contribution'  no
#=============================================================================
 
# 3. TITLE AND AUTHOR LIST
 
_publ_section_title
; ' WDICVOL04 solution (Automatic generated PCR file)'
;
_publ_section_title_footnote
;
;
 
# The loop structure below should contain the names and addresses of all 
# authors, in the required order of publication. Repeat as necessary.
 
loop_
    _publ_author_name
    _publ_author_footnote
    _publ_author_address
?                                   #<--'Last name, first name' 
; ?
;
; ?
;
 
#=============================================================================
 
# 4. TEXT
 
_publ_section_synopsis
;  ?
;
_publ_section_abstract
; ?
;          
_publ_section_comment
; ?
;
_publ_section_exptl_prep      # Details of the preparation of the sample(s)
                              # should be given here. 
; ?
;
_publ_section_exptl_refinement
; ?
;
_publ_section_references
; ?
;
_publ_section_figure_captions
; ?
;
_publ_section_acknowledgements
; ?
;
 
#=============================================================================
 
#=============================================================================
# If more than one structure is reported, the remaining sections should be 
# completed per structure. For each data set, replace the '?' in the
# data_? line below by a unique identifier.
                  
 
#=============================================================================
 
# 5. CHEMICAL DATA
 
_chemical_name_systematic
; 'Tungsten oxide, h'-variety'
;
_chemical_name_common             'Tungsten trioxide'
_chemical_formula_moiety          '0.857(O18 W6), 0.143(O18 W6)'
_chemical_formula_structural      'WO3'
_chemical_formula_analytical      ?
_chemical_formula_iupac           ?
_chemical_formula_sum             'O18 W6'
_chemical_formula_weight          1391.04
_chemical_melting_point           ?
_chemical_compound_source         ?       # for minerals and 
                                          # natural products
 
loop_
    _atom_type_symbol               
    _atom_type_scat_Cromer_Mann_a1 
    _atom_type_scat_Cromer_Mann_b1 
    _atom_type_scat_Cromer_Mann_a2 
    _atom_type_scat_Cromer_Mann_b2 
    _atom_type_scat_Cromer_Mann_a3 
    _atom_type_scat_Cromer_Mann_b3 
    _atom_type_scat_Cromer_Mann_a4 
    _atom_type_scat_Cromer_Mann_b4 
    _atom_type_scat_Cromer_Mann_c 
    _atom_type_scat_dispersion_real 
    _atom_type_scat_dispersion_imag 
    _atom_type_scat_source          
w     29.08180   1.72029  15.43000   9.22590  14.43270   0.32170
       5.11982  57.05600   9.88750  -6.04800   5.57700
 International_Tables_for_Crystallography_Vol.C(1991)_Tables_6.1.1.4_and_6.1.1.5
o      3.04850  13.27710   2.28680   5.70110   1.54630   0.32390
       0.86700  32.90890   0.25080   0.04700   0.03200
 International_Tables_for_Crystallography_Vol.C(1991)_Tables_6.1.1.4_and_6.1.1.5
 
#=============================================================================
 
# 6. POWDER SPECIMEN AND CRYSTAL DATA
 
_symmetry_cell_setting                Hexagonal
_symmetry_space_group_name_H-M       'P 6/M M M'
_symmetry_space_group_name_Hall      '-P 6 2'
 
loop_
    _symmetry_equiv_pos_as_xyz   #<--must include 'x,y,z'
'x,y,z'
'x-y,x,z'
'-y,x-y,z'
'-x,-y,z'
'-x+y,-x,z'
'y,-x+y,z'
'-y,-x,z'
'-x,-x+y,z'
'-x+y,y,z'
'y,x,z'
'x,x-y,z'
'x-y,-y,z'
'-x,-y,-z'
'-x+y,-x,-z'
'y,-x+y,-z'
'x,y,-z'
'x-y,x,-z'
'-y,x-y,-z'
'y,x,-z'
'x,x-y,-z'
'x-y,-y,-z'
'-y,-x,-z'
'-x,-x+y,-z'
'-x+y,y,-z'
 
_cell_length_a                       9.9975(9)
_cell_length_b                       9.9975(9)
_cell_length_c                       3.9199(6)
_cell_angle_alpha                    90.00000
_cell_angle_beta                     90.00000
_cell_angle_gamma                    120.00000
_cell_volume                         339.30(9)
_cell_formula_units_Z                1
_cell_measurement_temperature        293
_cell_special_details
; ?
;
# The next three fields give the specimen dimensions in mm.  The equatorial
# plane contains the incident and diffracted beam.
 
_pd_spec_size_axial               ?       # perpendicular to 
                                          # equatorial plane
_pd_spec_size_equat               ?       # parallel to 
                                          # scattering vector
                                          # in transmission
_pd_spec_size_thick               ?       # parallel to 
                                          # scattering vector
                                          # in reflection
 
# The next five fields are character fields that describe the specimen.
 
_pd_spec_mounting                         # This field should be
                                          # used to give details of the 
                                          # container.
; ?
;
_pd_spec_mount_mode               'reflection'
_pd_spec_shape                    'flat_sheet'
_pd_char_particle_morphology      'powder'
_pd_char_colour                   'blue'
_exptl_crystal_density_diffrn     6.808 
_exptl_crystal_F_000              588.00
_exptl_absorpt_coefficient_mu     92.329 
 
# The following three fields describe the preparation of the specimen.
# The cooling rate is in K/min.  The pressure at which the sample was 
# prepared is in kPa.  The temperature of preparation is in K.        
 
_pd_prep_cool_rate                ?
_pd_prep_pressure                 ?
_pd_prep_temperature              ?
 
# The next four fields are normally only needed for transmission experiments.
 
_exptl_absorpt_correction_type       ?
_exptl_absorpt_process_details       ?
_exptl_absorpt_correction_T_min      ?
_exptl_absorpt_correction_T_max      ?
 
#=============================================================================
 
# 7. EXPERIMENTAL DATA
 
_exptl_special_details
; ?
;
 
# The following item is used to identify the equipment used to record 
# the powder pattern when the diffractogram was measured at a laboratory 
# other than the authors' home institution, e.g. when neutron or synchrotron
# radiation is used.
 
_pd_instr_location
; ?
;
_pd_calibration_special_details         'Si external standard'
_diffrn_ambient_temperature      	293
_diffrn_radiation_wavelength     	1.5418
_diffrn_radiation_type		     	CuK\a
_diffrn_source                   	'X-ray tube'
_diffrn_radiation_monochromator	     	Ge
_diffrn_measurement_device_type      	'Panalytical X'Pert pro'
_diffrn_measurement_method           	'theta-2theta'
_diffrn_detector_area_resol_mean    	?   # Not in version 2.0.1
_diffrn_detector                     	'PixCell'
_diffrn_detector_type                	'PixCell'
_pd_meas_scan_method               	'cont'

_diffrn_reflns_limit_h_min		0
_diffrn_reflns_limit_h_max		12
_diffrn_reflns_limit_k_min		0
_diffrn_reflns_limit_k_max		12
_diffrn_reflns_limit_l_min		0
_diffrn_reflns_limit_l_max		4
_reflns_number_total			161
_reflns_number_observed			161
_pd_meas_special_details		
;  ?
;
 
#  The following four items give details of the measured (not processed)
#  powder pattern.  Angles are in degrees.
 
_pd_meas_number_of_points         10053
_pd_meas_2theta_range_min         8.00757
_pd_meas_2theta_range_max         139.99316
_pd_meas_2theta_range_inc         0.013130
 
#=============================================================================
 
# 8. REFINEMENT DATA
 
_refine_special_details
; ?
;
 
# Use the next field to give any special details about the fitting of the
# powder pattern.
 
_pd_proc_ls_special_details
; ?
;
 
# The next three items are given as text.
 
_pd_proc_ls_profile_function      'pseudo-Voigt'
_pd_proc_ls_background_function   'interpolation between selected points'
_pd_proc_ls_pref_orient_corr      'no'


 
#  The following profile R-factors are NOT CORRECTED for background
#  The sum is extended to all non-excluded points.
#  These are the current CIF standard
 
_pd_proc_ls_prof_R_factor                2.2520
_pd_proc_ls_prof_wR_factor               3.1522
_pd_proc_ls_prof_wR_expected             1.0990
 
#  Items related to LS refinement
 
_refine_ls_R_I_factor                 	1.9457
_refine_ls_number_reflns                173
_refine_ls_number_parameters            24
_refine_ls_number_restraints            3
_refine_ls_shift/su_max		        0.032
_refine_ls_shift/su_mean		0.004
_refine_ls_goodness_of_fit_all		2.874
_refine_diff_density_max   0.759
_refine_diff_density_min  -0.430 

# The following four items apply to angular dispersive measurements.
# 2theta minimum, maximum and increment (in degrees) are for the 
# intensities used in the refinement.
 
_pd_proc_2theta_range_min                8.0009
_pd_proc_2theta_range_max              139.9865
_pd_proc_2theta_range_inc              0.013130
_pd_proc_wavelength                    1.540600
 
_pd_block_diffractogram_id        ?  # The id used for the block containing
                                     # the powder pattern profile (section 11)
 
# Give appropriate details in the next two text fields.
 
_pd_proc_info_excluded_regions    ?
_pd_proc_info_data_reduction      ?
 
# The following items are used to identify the programs used.
 
_computing_data_collection           ?
_computing_structure_solution        FULLPROF
_computing_structure_refinement      FULLPROF
_computing_molecular_graphics        ?
_computing_publication_material      ?
 
#=============================================================================
 
# 9. ATOMIC COORDINATES AND DISPLACEMENT PARAMETERS
 
loop_
    _atom_site_label
    _atom_site_fract_x
    _atom_site_fract_y
    _atom_site_fract_z
    _atom_site_U_iso_or_equiv
    _atom_site_occupancy
    _atom_site_adp_type              # Not in version 2.0.1
    _atom_site_type_symbol
 W  0.21180(3) -0.21180(3)  0.50000  0.0308(3)  0.8568(6) Uani W     
 O1  0.2186(3) -0.2186(3)  0.00000  0.0051(7)  0.8568(6) Uiso O     
 O2  0.2534(5)  0.2534(5)  0.50000  0.0051(7)  0.8568(6) Uiso O     
 O3  0.4188(5)  0.5812(5)  0.50000  0.0051(7)  0.8568(6) Uiso O     
 W'  0.3559(2)  0.3559(2)  0.50000  0.0308(3)  0.1432(6) Uani W     
 O1'  0.335(2)  0.335(2)  0.00000  0.0051(7)  0.1432(6) Uiso O     
 O2'  0.144(2)  -0.144(2) 0.50000  0.0051(7)  0.1432(6) Uiso O     
 O3'  0.4299(12)  0.5702(12)  0.50000  0.0051(7)  0.1432(6) Uiso O     

loop_
    _atom_site_aniso_label 
    _atom_site_aniso_U_11  
    _atom_site_aniso_U_22  
    _atom_site_aniso_U_33  
    _atom_site_aniso_U_12  
    _atom_site_aniso_U_13  
    _atom_site_aniso_U_23  
    _atom_site_aniso_type_symbol
 W  0.00610(16)  0.00610(16)  0.0802(4)  0.0045(3)  0.00000  0.00000  O     
 W'  0.00610(16)  0.00610(16)  0.0802(4)  0.0045(3)  0.00000  0.00000  O     
 
# Note: if the displacement parameters were refined anisotropically
# the U matrices should be given as for single-crystal studies.
 
#=============================================================================
 
# 10. DISTANCES AND ANGLES / MOLECULAR GEOMETRY 
 
_geom_special_details                ?
 
loop_
   _geom_bond_atom_site_label_1
   _geom_bond_atom_site_label_2
   _geom_bond_distance
   _geom_bond_site_symmetry_2
   _geom_bond_publ_flag
W     O1    1.9635(4)         . ?
W     O1    1.9635(4)     1_556 ?
W     O2    1.943(7)      5_555 ?
W     O2    1.943(7)      6_555 ?
W     O3    1.874(5)      3_655 ?
W     O3    1.874(5)      5_555 ?
W'    O1'   1.972(4)          . ?
W'    O1'   1.972(4)      1_556 ?
W'    O2'   1.88(3)       2_555 ?
W'    O2'   1.88(3)       3_555 ?
W'    O3'   1.892(12)         . ?
W'    O3'   1.892(12)     4_665 ?

loop_
   _geom_angle_atom_site_label_1
   _geom_angle_atom_site_label_2
   _geom_angle_atom_site_label_3
   _geom_angle
   _geom_angle_site_symmetry_1
   _geom_angle_site_symmetry_3
   _geom_angle_publ_flag
 O1    W   O1   173.12(13)        .    1_556 ?
 O1    W   O2   92.61(10)         .    5_555 ?
 O1    W   O2   92.61(10)         .    6_555 ?
 O1    W   O3    87.50(10)         .    3_655 ?
 O1    W   O3   87.50(10)         .    5_555 ?
 O2    W   O2   81.4(2)        5_555    6_555 ?
 O2    W   O3   177.5(2)       5_555    3_655 ?
 O2    W   O3   96.1(3)        5_555    5_555 ?
 O3    W   O3   86.2(3)        3_655    5_555 ?
 O1'  W'   O1'  167.8(8)         .    1_556 ?
 O1'  W'   O2'  85.5(6)           .     2_555 ?
 O1'  W'   O2'  85.5(6)           .    3_555 ?
 O1'  W'   O3'  94.7(5)           .    4_665 ?
 O1'  W'   O3'  94.7(5)           .        . ?
 O2'  W'   O2'  83.9(9)        2_555    3_555 ?
 
 O2'  W'   O3'  178.1(6)     2_555    1_555 ?
 O2'  W'   O3'  97.9(8)      2_555    4_665 ?
 O3'  W'   O3'  77.3(10)           .        . ?


#=============================================================================
 
#=============================================================================
# Additional structures (last six sections and associated data_? identifiers) 
# may be added at this point.                                                 
#=============================================================================
 
# The following lines are used to test the character set of files sent by     
# network email or other means. They are not part of the CIF data set.        
# abcdefghijklmnopqrstuvwxyzABCDEFGHIJKLMNOPQRSTUVWXYZ0123456789              
# !@#$%^&*()_+{}:"~<>?|\-=[];'`,./ 
